# Supplementary material for: Explaining mobile government social media continuance from the valence perspective: A SEM-NN approach
Source: PLoS One. 2021 Feb 4;16(2):e0246483. doi: 10.1371/journal.pone.0246483 (PMC7861361; doi:10.1371/journal.pone.0246483)
Supplement: S1 Data — (XLSX) [file pone.0246483.s003.xlsx]

## Sheet: mobile GSM 509
gender	age	educatio	job	appexp	folw	PCO1	PCO2	PCO3	sov1	sov2	sov3	CON1	CON2	CON3	HEV1	HEV2	HEV3	SCE1	SCE2	SCE3
1	1	1	1	2	6	1	2	3	6	6	6	1	2	3	-4.35601	-1.43895	-0.705737	-1.02118	-0.0682398	0.15844
1	4	3	5	2	6	3	3	3	6	6	6	6	6	6	0.579893	0.431828	0.273286	-0.392463	-0.0682398	0.808146
1	4	1	5	2	6	5	3	2	5	5	6	6	6	6	-1.39447	-1.43895	-1.68476	-0.392463	-0.713057	-0.491265
1	4	3	4	2	6	3	4	3	7	7	7	4	6	5	1.56707	1.36722	1.25231	-0.392463	-0.713057	-0.491265
2	4	2	2	2	6	4	4	4	5	5	5	6	5	5	-0.407288	-0.50356	-0.705737	0.864962	-0.0682398	0.808146
1	4	3	5	2	6	4	4	4	6	6	6	5	5	6	-0.407288	-0.50356	-0.705737	0.236249	-0.0682398	0.808146
2	2	3	2	2	2	7	7	6	5	6	6	6	7	6	-0.407288	-1.43895	0.273286	0.864962	1.22139	1.45785
1	3	2	2	2	4	6	4	6	5	5	6	6	5	5	-0.407288	-0.50356	-1.68476	-0.392463	-1.35787	0.808146
2	3	2	2	2	4	6	3	3	5	6	6	6	6	6	-0.407288	-0.50356	-0.705737	-0.392463	0.576577	0.15844
2	3	3	2	2	4	4	4	4	4	4	4	5	4	4	-1.39447	-1.43895	-1.68476	-0.392463	-0.0682398	-1.14097
1	4	2	3	2	4	6	5	6	4	5	5	6	5	5	0.579893	-0.50356	0.273286	2.12239	0.576577	1.45785
2	3	3	2	2	4	5	6	5	4	4	4	5	5	5	-0.407288	-0.50356	0.273286	0.864962	1.22139	0.15844
2	2	3	2	2	4	6	6	4	3	3	5	4	4	4	-1.39447	-1.43895	-1.68476	0.236249	-0.0682398	0.15844
2	3	3	2	2	5	5	5	3	6	5	5	5	6	4	-1.39447	-0.50356	0.273286	-0.392463	1.22139	1.45785
1	3	3	3	2	6	5	5	5	4	4	4	5	5	5	-1.39447	-1.43895	-1.68476	0.236249	-0.0682398	0.15844
1	2	3	1	2	6	5	6	4	4	4	4	4	4	4	-1.39447	-1.43895	-1.68476	0.236249	1.22139	0.808146
1	4	3	2	2	6	4	2	2	2	4	2	4	3	3	-0.407288	-1.43895	-0.705737	-1.02118	-1.35787	0.15844
2	3	4	2	2	2	5	5	4	5	6	5	5	5	5	-0.407288	-0.50356	-0.705737	-0.392463	-0.0682398	0.15844
2	4	4	3	2	2	4	3	3	4	4	5	7	6	6	-0.407288	0.431828	0.273286	-1.02118	-0.713057	-0.491265
2	3	2	3	2	2	6	4	2	6	6	7	7	6	7	0.579893	0.431828	0.273286	-0.392463	-1.35787	-0.491265
1	4	3	3	2	3	5	6	5	6	5	6	6	5	6	-0.407288	0.431828	-0.705737	0.864962	1.22139	1.45785
2	4	2	2	2	3	5	4	4	5	5	5	7	7	7	0.579893	0.431828	0.273286	-1.64989	0.576577	-1.14097
2	4	3	3	2	3	7	4	3	5	7	6	7	6	6	1.56707	0.431828	0.273286	1.49367	1.22139	2.10756
1	4	2	2	2	3	5	4	4	5	5	5	7	7	7	0.579893	0.431828	0.273286	0.236249	-0.0682398	-0.491265
2	3	3	3	2	3	7	4	5	6	7	6	7	6	5	0.579893	0.431828	1.25231	1.49367	0.576577	1.45785
1	3	3	2	2	3	4	3	3	5	5	5	5	5	5	-0.407288	-1.43895	-1.68476	-0.392463	-0.0682398	0.15844
2	3	3	2	2	3	3	2	1	5	6	6	7	6	6	0.579893	0.431828	-0.705737	-1.02118	0.576577	0.15844
2	3	3	2	2	4	4	4	4	4	5	5	6	6	6	-0.407288	0.431828	0.273286	0.236249	-0.0682398	-0.491265
2	3	3	4	2	4	4	4	4	4	4	4	6	6	6	-0.407288	-0.50356	-0.705737	-0.392463	-0.0682398	0.15844
1	4	3	3	2	4	3	2	1	5	6	6	7	7	6	0.579893	0.431828	1.25231	-0.392463	0.576577	-0.491265
2	3	3	2	2	4	6	5	4	4	5	6	6	6	5	-0.407288	-1.43895	-0.705737	-0.392463	0.576577	-0.491265
1	3	3	2	2	4	6	3	3	5	5	6	6	6	6	0.579893	0.431828	0.273286	0.236249	-0.0682398	0.808146
1	1	3	1	2	4	5	3	3	6	6	6	6	5	5	-1.39447	-1.43895	-0.705737	1.49367	1.22139	1.45785
1	3	4	5	2	4	6	4	4	5	5	5	5	5	4	-0.407288	-0.50356	-1.68476	0.864962	0.576577	0.808146
2	4	1	2	2	4	6	7	6	5	6	5	7	7	7	1.56707	0.431828	1.25231	0.236249	0.576577	-1.14097
1	4	2	2	2	4	5	4	4	4	4	4	5	4	5	-0.407288	-0.50356	-0.705737	0.236249	-0.713057	-0.491265
2	4	2	5	2	4	4	4	4	4	4	5	5	5	5	-0.407288	-0.50356	-0.705737	0.236249	-0.0682398	0.15844
2	4	3	5	2	4	4	4	4	6	6	6	7	7	7	0.579893	0.431828	0.273286	-0.392463	-0.713057	-0.491265
2	3	3	2	2	4	4	3	2	4	5	6	7	7	7	0.579893	1.36722	0.273286	-0.392463	0.576577	0.808146
2	3	3	2	2	5	4	3	3	5	4	5	5	5	4	-1.39447	-1.43895	-0.705737	0.236249	-0.713057	0.15844
1	2	3	3	2	5	6	6	6	5	5	6	6	5	5	-1.39447	-1.43895	-1.68476	0.236249	0.576577	0.808146
2	3	3	2	2	5	4	3	2	6	6	7	6	5	4	-0.407288	1.36722	0.273286	0.236249	-0.0682398	1.45785
1	4	2	3	2	6	4	3	4	4	4	5	4	4	4	-1.39447	-1.43895	-1.68476	0.236249	0.576577	0.15844
1	3	3	2	2	6	5	5	4	5	4	5	5	5	5	-1.39447	-1.43895	0.273286	-0.392463	-0.0682398	0.15844
2	3	3	2	2	6	4	2	2	4	4	4	7	4	4	-1.39447	-1.43895	-1.68476	0.236249	-0.0682398	-1.14097
1	2	4	2	3	6	4	3	3	6	5	5	5	5	6	-0.407288	0.431828	0.273286	0.236249	1.22139	0.808146
1	3	4	2	3	6	6	2	2	2	6	6	5	4	4	-1.39447	-1.43895	-1.68476	0.864962	-0.0682398	0.15844
1	2	3	1	3	6	7	7	4	4	5	6	7	4	7	0.579893	-1.43895	-1.68476	1.49367	1.86621	2.10756
1	3	3	3	3	6	5	4	4	4	4	5	5	6	6	0.579893	0.431828	0.273286	-1.02118	0.576577	-1.79068
1	4	3	3	3	6	4	1	1	4	4	4	5	4	4	-1.39447	-1.43895	-0.705737	-1.02118	-1.35787	-0.491265
2	1	1	1	3	6	7	6	6	6	6	6	6	6	7	0.579893	0.431828	0.273286	0.864962	-0.0682398	0.15844
1	4	3	5	3	6	5	6	6	5	5	5	6	4	5	-0.407288	0.431828	-0.705737	0.236249	0.576577	0.15844
2	3	3	2	3	6	4	3	3	4	5	5	5	4	5	-1.39447	-1.43895	-0.705737	0.236249	-0.0682398	0.808146
1	4	3	3	3	6	6	5	2	7	7	7	6	6	6	1.56707	1.36722	1.25231	0.236249	-0.0682398	0.15844
2	3	3	3	3	6	7	6	5	7	6	6	6	6	6	0.579893	0.431828	0.273286	-0.392463	-0.713057	0.15844
2	3	3	2	3	6	6	4	4	6	6	5	7	6	6	0.579893	0.431828	0.273286	0.864962	0.576577	0.808146
2	4	2	2	3	2	6	5	5	5	5	5	6	5	4	-0.407288	-0.50356	-0.705737	0.236249	-0.0682398	0.15844
1	4	3	2	3	2	5	5	5	4	4	4	6	5	4	-0.407288	-0.50356	-0.705737	0.236249	-0.0682398	0.15844
1	2	3	3	3	2	6	7	6	6	7	6	6	6	7	0.579893	1.36722	1.25231	1.49367	1.86621	2.10756
2	3	3	2	3	2	5	6	5	5	6	5	5	6	5	-0.407288	-0.50356	0.273286	0.864962	-0.0682398	0.808146
2	4	4	2	3	2	6	5	5	5	5	5	6	6	5	0.579893	0.431828	0.273286	0.236249	-0.0682398	0.15844
2	2	3	2	3	2	6	5	5	5	5	5	6	6	7	-0.407288	0.431828	0.273286	1.49367	1.86621	2.10756
1	3	2	2	3	2	3	4	6	6	5	4	4	6	5	0.579893	-0.50356	-1.68476	0.236249	1.22139	0.808146
1	4	1	4	3	2	6	5	3	3	4	5	5	4	3	-1.39447	-2.37434	-0.705737	0.236249	-0.0682398	0.15844
1	3	3	2	3	2	4	3	3	6	5	6	5	4	5	-0.407288	0.431828	-0.705737	-0.392463	0.576577	0.15844
2	3	2	2	3	2	4	5	5	6	5	6	7	6	6	-0.407288	-0.50356	0.273286	-1.64989	-1.35787	-1.14097
2	3	3	2	3	2	2	1	2	3	5	5	5	4	5	-0.407288	0.431828	-0.705737	-1.02118	-2.00269	-1.14097
1	4	3	2	3	2	4	4	3	4	4	5	6	5	6	-1.39447	-1.43895	0.273286	-1.02118	-1.35787	-0.491265
2	3	4	2	3	2	4	4	4	4	4	4	6	5	6	-1.39447	-1.43895	-0.705737	-1.02118	-1.35787	-0.491265
2	2	3	3	3	2	2	1	1	4	6	7	7	6	7	1.56707	0.431828	1.25231	-0.392463	-1.35787	1.45785
2	4	3	3	3	2	2	2	2	6	5	6	7	7	6	0.579893	1.36722	1.25231	0.236249	-1.35787	-1.14097
1	3	3	2	3	2	4	3	3	5	6	6	6	5	6	-0.407288	0.431828	0.273286	0.236249	0.576577	0.15844
1	4	2	2	3	2	5	3	3	5	6	7	7	7	7	0.579893	0.431828	1.25231	-1.02118	1.22139	0.15844
2	2	3	2	3	2	5	6	5	5	6	5	6	5	7	1.56707	0.431828	-0.705737	-1.02118	-0.713057	-1.14097
1	4	3	2	3	2	5	3	2	7	6	6	7	6	6	0.579893	0.431828	1.25231	-0.392463	1.22139	-1.14097
1	3	3	2	3	2	4	4	4	6	6	6	6	6	6	0.579893	0.431828	0.273286	0.236249	-0.0682398	0.15844
2	3	3	2	3	2	2	1	1	5	6	7	7	7	6	1.56707	0.431828	1.25231	-0.392463	0.576577	-1.14097
2	3	3	2	3	2	2	2	1	6	6	7	7	6	6	1.56707	0.431828	1.25231	-1.02118	1.86621	-1.14097
1	3	2	2	3	2	4	3	2	6	6	6	7	7	7	0.579893	0.431828	0.273286	-1.64989	-0.0682398	-0.491265
1	4	4	3	3	2	7	6	2	4	5	6	7	6	6	0.579893	-0.50356	-1.68476	-1.02118	-0.0682398	0.15844
2	2	3	2	3	2	2	1	1	5	6	6	7	7	7	0.579893	1.36722	1.25231	-0.392463	-1.35787	-1.79068
1	3	3	2	3	2	2	2	2	2	2	3	6	6	2	1.56707	0.431828	0.273286	-1.02118	-1.35787	-1.14097
2	3	3	2	3	2	3	2	2	6	7	6	6	7	6	0.579893	-0.50356	0.273286	-0.392463	0.576577	0.808146
2	3	3	2	3	2	5	3	3	5	5	5	6	6	6	0.579893	0.431828	0.273286	-0.392463	-0.0682398	-0.491265
2	3	3	2	3	2	4	5	4	5	6	6	4	5	6	-0.407288	0.431828	-0.705737	1.49367	-0.0682398	0.808146
1	3	2	2	3	2	5	5	3	7	5	6	7	7	7	0.579893	1.36722	1.25231	-0.392463	-0.713057	-0.491265
1	4	3	3	3	2	7	6	4	6	6	7	6	6	7	1.56707	1.36722	0.273286	-1.64989	-1.35787	-1.14097
1	2	3	1	3	2	5	6	5	6	6	6	6	6	6	0.579893	0.431828	0.273286	-1.02118	1.86621	-1.14097
1	2	3	3	3	2	4	4	4	3	4	4	3	3	3	-1.39447	-1.43895	-1.68476	-0.392463	-1.35787	-0.491265
1	3	3	2	3	2	5	3	3	6	6	6	6	6	6	0.579893	0.431828	0.273286	-0.392463	-0.713057	-1.14097
2	3	3	2	3	2	3	2	3	7	6	6	7	6	6	0.579893	1.36722	0.273286	0.864962	0.576577	1.45785
2	3	3	2	3	2	3	2	2	7	7	6	6	7	6	0.579893	-0.50356	0.273286	1.49367	1.22139	0.808146
2	3	3	2	3	2	3	2	2	5	5	5	6	6	7	-0.407288	-0.50356	0.273286	-1.02118	-0.713057	-0.491265
2	3	3	2	3	2	6	3	3	6	6	6	6	6	7	0.579893	0.431828	0.273286	-1.02118	0.576577	0.15844
1	3	3	3	3	2	2	2	2	5	6	6	6	6	6	0.579893	0.431828	1.25231	-1.02118	-0.713057	-0.491265
2	3	3	2	3	2	3	2	3	6	6	7	7	7	6	0.579893	1.36722	1.25231	1.49367	0.576577	1.45785
2	3	3	2	3	2	4	3	2	5	6	6	7	7	6	-0.407288	-0.50356	0.273286	-0.392463	0.576577	0.15844
1	3	3	3	3	2	6	4	4	5	6	6	7	7	7	0.579893	1.36722	1.25231	0.236249	-0.0682398	0.808146
2	3	3	2	3	2	5	6	5	6	6	7	7	6	7	0.579893	1.36722	1.25231	0.864962	1.22139	0.808146
1	4	2	2	3	2	3	2	1	7	7	7	7	7	7	0.579893	1.36722	1.25231	1.49367	-0.713057	-1.14097
2	2	3	3	3	2	6	6	3	7	5	6	5	5	7	0.579893	0.431828	1.25231	0.864962	1.22139	0.15844
1	4	3	2	3	2	2	1	1	5	6	7	7	7	6	0.579893	-0.50356	1.25231	-1.02118	0.576577	-1.14097
2	3	3	3	3	2	6	7	6	6	7	5	6	7	7	0.579893	0.431828	1.25231	1.49367	1.22139	0.808146
2	4	3	4	3	2	2	1	1	5	5	6	6	7	6	1.56707	1.36722	0.273286	-1.02118	-0.0682398	-1.14097
1	2	2	3	3	2	6	3	2	7	6	7	7	6	7	0.579893	1.36722	0.273286	0.864962	1.22139	0.808146
2	4	3	2	3	2	5	4	4	5	6	6	7	7	6	-0.407288	0.431828	0.273286	-1.02118	0.576577	-1.14097
2	3	2	2	3	2	5	5	4	6	6	7	6	5	5	-0.407288	0.431828	0.273286	-0.392463	-0.0682398	0.15844
2	4	3	3	3	3	5	4	4	4	4	5	6	5	5	-0.407288	-0.50356	-0.705737	-0.392463	-1.35787	-1.79068
2	3	3	2	3	3	4	2	2	7	6	6	7	6	6	0.579893	1.36722	1.25231	-1.64989	-2.00269	0.15844
2	3	3	3	3	3	4	3	3	4	4	5	6	6	4	0.579893	-0.50356	-0.705737	-0.392463	-0.0682398	0.808146
2	3	3	2	3	3	3	2	2	4	5	4	7	6	6	0.579893	-0.50356	-0.705737	0.864962	-0.713057	0.808146
1	4	3	3	3	3	2	3	3	5	6	5	6	7	5	0.579893	-0.50356	0.273286	0.236249	-0.0682398	-0.491265
1	3	3	3	3	3	2	1	1	5	5	6	7	7	6	-0.407288	-0.50356	0.273286	-0.392463	0.576577	0.15844
1	2	2	1	3	3	1	3	2	5	6	7	7	6	4	-1.39447	-0.50356	0.273286	-0.392463	0.576577	0.808146
1	3	3	3	3	3	4	3	4	5	5	6	6	5	6	-0.407288	0.431828	-0.705737	0.236249	-0.713057	-0.491265
1	3	3	2	3	3	4	5	4	6	5	4	5	6	4	-0.407288	0.431828	-0.705737	0.236249	0.576577	-0.491265
1	4	1	3	3	3	2	1	1	4	5	4	7	7	7	-0.407288	1.36722	1.25231	-1.64989	-0.0682398	-0.491265
1	3	3	2	3	3	4	3	2	6	6	7	7	6	6	0.579893	0.431828	1.25231	0.236249	-0.0682398	-1.14097
2	3	3	2	3	3	2	1	1	4	3	4	7	7	6	0.579893	0.431828	1.25231	-1.64989	-1.35787	-0.491265
2	3	3	2	3	3	1	1	1	5	6	6	6	7	6	0.579893	1.36722	0.273286	-1.64989	-2.00269	-1.79068
2	2	3	3	3	3	5	4	2	4	5	6	7	6	6	-0.407288	0.431828	-1.68476	0.236249	0.576577	0.15844
1	3	3	2	3	3	3	4	2	5	6	5	5	5	6	-1.39447	-1.43895	0.273286	-1.02118	0.576577	0.15844
2	3	3	2	3	3	3	2	2	5	5	6	5	6	6	-1.39447	-1.43895	-0.705737	-0.392463	-0.713057	-1.14097
1	3	3	2	3	3	3	3	3	6	6	6	6	6	6	0.579893	0.431828	0.273286	-0.392463	-0.713057	-0.491265
1	3	3	3	3	3	2	2	1	4	5	6	7	6	7	-0.407288	0.431828	0.273286	-1.64989	-1.35787	-1.14097
1	3	3	3	3	3	5	4	4	4	5	5	7	6	6	0.579893	-0.50356	-0.705737	0.236249	-0.0682398	0.808146
1	3	3	2	3	3	2	2	1	6	6	5	6	6	7	-0.407288	-0.50356	0.273286	-1.64989	-2.00269	-1.14097
2	3	2	2	3	3	6	2	1	2	6	6	7	7	6	0.579893	1.36722	1.25231	-1.02118	-0.713057	-1.14097
2	4	3	2	3	3	2	1	2	5	5	6	6	7	6	-0.407288	0.431828	0.273286	-1.64989	-1.35787	-1.14097
2	4	3	2	3	3	3	3	2	4	4	4	7	6	6	0.579893	0.431828	-0.705737	0.236249	-1.35787	-1.79068
1	4	3	2	3	3	5	6	3	3	5	5	7	6	4	-0.407288	-1.43895	0.273286	1.49367	0.576577	0.808146
2	2	3	2	3	3	6	3	1	5	5	6	7	7	7	-2.38165	-1.43895	0.273286	0.864962	-2.00269	-1.14097
1	3	3	3	3	3	4	5	4	5	5	5	4	5	5	-0.407288	0.431828	-0.705737	0.864962	-0.713057	0.808146
2	3	3	3	3	3	3	3	2	4	4	5	6	6	5	-0.407288	0.431828	-0.705737	-0.392463	-0.0682398	-0.491265
2	3	3	3	3	3	5	6	3	6	5	7	7	6	6	0.579893	-0.50356	0.273286	0.864962	-0.713057	-0.491265
1	3	4	2	3	3	7	6	5	6	6	7	7	6	6	0.579893	1.36722	0.273286	-1.02118	-0.0682398	-0.491265
1	4	3	3	3	3	4	3	3	5	6	6	7	5	5	-0.407288	-0.50356	0.273286	0.236249	1.22139	0.808146
2	3	3	2	3	3	5	5	5	6	6	6	6	6	6	0.579893	0.431828	0.273286	-0.392463	-0.713057	-0.491265
1	3	3	2	3	3	7	7	6	6	5	6	6	5	5	-1.39447	-0.50356	-0.705737	0.236249	0.576577	0.15844
1	4	3	3	3	3	5	4	4	6	5	5	6	5	6	-1.39447	-0.50356	-0.705737	1.49367	0.576577	0.808146
1	4	3	3	3	3	1	2	2	6	5	4	7	5	6	-0.407288	-2.37434	-0.705737	-1.64989	-1.35787	0.15844
1	3	3	3	3	3	6	6	6	7	7	7	7	7	7	1.56707	1.36722	1.25231	0.236249	-0.0682398	-0.491265
1	3	3	2	3	3	6	6	7	6	5	5	6	6	6	-0.407288	-0.50356	0.273286	-0.392463	0.576577	1.45785
1	4	3	3	3	3	5	5	4	5	6	5	6	6	5	-1.39447	-1.43895	0.273286	0.236249	-0.0682398	0.808146
2	3	3	2	3	3	1	3	2	7	6	6	7	6	5	-0.407288	1.36722	0.273286	-1.02118	-0.713057	-1.14097
1	3	3	3	3	3	6	7	6	5	6	7	5	6	5	0.579893	0.431828	1.25231	-0.392463	0.576577	0.808146
1	3	3	3	3	3	4	4	4	7	5	5	4	7	6	0.579893	0.431828	1.25231	0.864962	-0.0682398	1.45785
1	3	3	3	3	3	4	7	6	4	6	6	4	6	6	-0.407288	1.36722	0.273286	0.864962	1.22139	1.45785
2	3	3	2	3	3	2	2	2	5	6	5	6	6	6	-0.407288	0.431828	-0.705737	-0.392463	-0.713057	-0.491265
2	4	3	3	3	3	1	2	1	7	6	7	7	7	7	1.56707	1.36722	0.273286	-0.392463	-0.0682398	-0.491265
1	3	3	2	3	3	6	6	6	7	6	7	7	6	6	0.579893	0.431828	0.273286	-0.392463	1.22139	0.808146
1	4	3	3	3	3	5	4	4	4	5	6	6	6	6	-0.407288	-0.50356	-0.705737	0.236249	-0.0682398	0.808146
1	4	1	3	3	3	4	4	5	5	5	6	5	4	4	-0.407288	0.431828	-0.705737	0.236249	0.576577	0.808146
2	3	3	2	3	3	2	2	4	5	5	5	6	6	6	-3.36883	-1.43895	-1.68476	-1.02118	-1.35787	-1.14097
1	3	3	3	3	3	4	3	3	7	6	7	6	5	6	-0.407288	0.431828	-0.705737	-0.392463	1.22139	0.15844
2	3	3	2	3	3	3	2	2	6	5	5	6	6	5	-0.407288	0.431828	0.273286	-0.392463	-0.713057	-1.14097
2	3	2	3	3	3	4	5	3	5	5	5	5	5	5	-0.407288	-0.50356	-0.705737	0.236249	-0.713057	-0.491265
2	3	3	2	3	3	3	2	2	5	6	6	6	7	7	0.579893	0.431828	1.25231	-1.02118	-0.0682398	-0.491265
2	2	3	2	3	3	6	6	5	7	7	7	7	7	7	1.56707	1.36722	1.25231	1.49367	1.22139	1.45785
1	3	3	2	3	3	1	1	1	4	7	6	7	7	7	1.56707	1.36722	1.25231	-1.64989	-0.713057	-1.79068
1	3	3	2	3	3	4	3	3	6	6	6	6	7	6	0.579893	-0.50356	1.25231	-1.02118	-0.0682398	0.15844
2	3	3	2	3	3	6	6	4	4	4	5	5	4	4	-1.39447	-1.43895	-1.68476	1.49367	0.576577	-1.79068
1	2	3	2	3	3	6	4	4	6	7	7	7	7	6	-0.407288	1.36722	0.273286	-0.392463	0.576577	-0.491265
2	3	3	2	3	3	4	5	5	4	5	5	4	5	5	-0.407288	-0.50356	-1.68476	0.864962	-0.0682398	0.808146
1	4	3	3	3	4	5	5	6	6	5	6	6	5	6	0.579893	-0.50356	0.273286	0.236249	0.576577	0.808146
2	3	3	2	3	4	5	6	5	6	5	6	5	5	5	0.579893	-0.50356	-0.705737	1.49367	0.576577	0.808146
2	3	3	4	3	4	3	2	1	6	7	6	7	6	6	0.579893	-0.50356	1.25231	0.236249	1.22139	0.15844
2	3	2	2	3	4	2	2	2	6	6	6	7	7	7	0.579893	0.431828	0.273286	-1.02118	-1.35787	-1.14097
1	3	3	3	3	4	6	3	3	7	7	7	7	7	7	1.56707	1.36722	1.25231	0.864962	1.22139	-0.491265
1	3	3	2	3	4	2	1	2	5	6	7	7	5	5	0.579893	1.36722	-0.705737	-1.64989	-0.713057	-1.14097
1	2	3	1	3	4	6	4	3	5	6	5	6	7	6	-0.407288	-0.50356	-1.68476	-0.392463	-1.35787	0.808146
2	3	3	2	3	4	2	2	2	6	5	5	6	6	6	-0.407288	-0.50356	0.273286	-0.392463	-0.0682398	-0.491265
2	3	3	4	3	4	2	2	1	6	6	5	7	6	5	-0.407288	0.431828	0.273286	-0.392463	-0.0682398	-0.491265
1	3	3	2	3	4	3	2	2	5	5	5	6	6	6	-0.407288	-0.50356	0.273286	-0.392463	-0.0682398	0.15844
2	2	3	2	3	4	6	7	5	4	5	5	6	5	5	0.579893	-0.50356	0.273286	-1.02118	-0.0682398	-0.491265
1	3	3	2	3	4	3	2	2	5	6	6	6	7	6	0.579893	-0.50356	0.273286	-0.392463	-0.0682398	-1.14097
2	4	3	3	3	4	6	6	6	4	5	5	5	5	5	-1.39447	-1.43895	-1.68476	-0.392463	-0.713057	0.15844
2	3	3	2	3	4	4	4	3	3	3	4	6	5	5	-0.407288	0.431828	-0.705737	0.236249	-0.0682398	0.15844
2	2	3	1	3	4	6	6	5	4	5	5	6	6	7	-0.407288	0.431828	0.273286	-0.392463	-0.713057	-1.14097
1	4	3	2	3	4	2	2	2	5	6	6	7	7	7	0.579893	0.431828	0.273286	-1.64989	-1.35787	-1.14097
2	3	3	2	3	4	2	1	2	7	6	5	7	5	6	-0.407288	0.431828	1.25231	-1.64989	-0.713057	-1.14097
2	3	3	2	3	4	2	2	1	6	6	7	6	7	7	0.579893	-0.50356	1.25231	0.236249	-0.713057	-0.491265
2	3	3	2	3	4	5	4	4	4	5	5	6	6	7	-0.407288	-0.50356	0.273286	-1.02118	-0.0682398	-1.14097
1	3	3	3	3	4	5	5	5	6	7	7	7	7	7	-0.407288	-2.37434	-0.705737	0.864962	1.22139	0.808146
2	3	4	2	3	4	3	2	2	5	6	5	7	6	6	0.579893	1.36722	0.273286	-1.02118	-0.713057	-0.491265
1	4	3	2	3	4	3	2	2	6	6	7	7	6	7	1.56707	1.36722	0.273286	-0.392463	0.576577	-0.491265
2	4	3	2	3	4	6	5	5	5	5	5	7	6	7	0.579893	0.431828	0.273286	-1.02118	-1.35787	-1.14097
2	3	2	2	3	4	1	2	1	6	6	7	6	7	7	-0.407288	0.431828	0.273286	-1.02118	-1.35787	-1.79068
2	3	3	2	3	4	2	3	3	5	5	5	6	6	6	-0.407288	-0.50356	-0.705737	-1.02118	-1.35787	-1.14097
1	3	3	2	3	4	4	4	4	4	4	4	5	5	5	-0.407288	-0.50356	-0.705737	0.236249	-0.0682398	0.15844
2	3	4	3	3	4	4	3	3	6	6	6	7	7	7	0.579893	0.431828	0.273286	-0.392463	-0.713057	-0.491265
2	4	3	3	3	4	7	6	6	7	6	6	6	6	5	0.579893	0.431828	0.273286	1.49367	0.576577	0.808146
2	2	3	2	3	4	6	4	3	5	6	7	7	6	7	0.579893	-0.50356	-0.705737	0.236249	0.576577	1.45785
1	2	3	1	3	4	6	7	5	5	6	7	7	6	6	-0.407288	0.431828	0.273286	-1.02118	-1.35787	0.808146
2	3	2	2	3	4	4	3	3	4	5	6	6	6	5	0.579893	0.431828	1.25231	0.864962	-0.0682398	-0.491265
2	3	3	2	3	4	2	2	1	6	7	6	6	5	5	-0.407288	-1.43895	-0.705737	-1.02118	-2.00269	-1.14097
1	2	3	2	3	4	7	7	7	4	4	6	6	6	6	-1.39447	-3.30973	0.273286	2.12239	-0.0682398	0.808146
2	3	3	2	3	4	5	5	3	6	6	7	7	7	7	1.56707	0.431828	1.25231	-1.64989	-1.35787	-0.491265
2	2	3	1	3	4	7	6	5	7	7	7	7	7	7	1.56707	1.36722	1.25231	-1.02118	0.576577	-1.79068
2	3	3	2	3	4	5	4	4	6	6	7	7	7	6	-0.407288	0.431828	0.273286	-1.02118	-0.713057	-1.14097
1	3	3	2	3	4	5	4	4	6	6	6	6	6	6	-0.407288	-1.43895	-0.705737	-1.02118	-0.713057	-1.14097
2	3	3	2	3	4	5	4	3	6	5	5	5	4	4	-1.39447	-1.43895	-0.705737	0.236249	1.22139	-0.491265
1	2	3	2	3	4	4	4	4	3	3	3	4	5	4	-0.407288	-0.50356	-1.68476	0.864962	0.576577	0.15844
1	4	2	3	3	4	5	6	7	5	6	6	7	6	6	0.579893	0.431828	1.25231	-0.392463	-0.713057	-0.491265
1	2	3	1	3	4	6	4	4	5	6	5	6	6	7	0.579893	0.431828	0.273286	0.864962	1.22139	0.808146
2	3	4	2	3	4	5	3	4	6	7	7	7	6	6	0.579893	0.431828	1.25231	-0.392463	-0.0682398	-1.79068
1	3	3	2	3	4	1	4	4	5	3	3	5	6	4	-3.36883	-1.43895	-1.68476	-1.02118	0.576577	-1.14097
2	3	3	2	3	4	2	1	1	6	6	7	7	7	6	0.579893	-0.50356	0.273286	-1.64989	-2.00269	-1.14097
1	3	3	2	3	4	4	4	4	6	7	7	6	5	7	-0.407288	0.431828	0.273286	-1.02118	-0.713057	-1.79068
2	3	3	2	3	4	2	1	1	5	7	5	7	7	7	0.579893	1.36722	1.25231	-1.02118	-2.00269	-1.79068
1	3	3	2	3	4	2	1	2	5	6	7	7	5	5	0.579893	1.36722	-0.705737	-1.64989	-0.713057	-1.14097
2	3	3	2	3	4	2	3	1	7	5	6	7	6	5	-0.407288	1.36722	0.273286	-1.02118	-2.00269	-1.14097
2	3	3	2	3	4	2	3	1	7	5	6	7	6	5	-0.407288	0.431828	1.25231	-0.392463	-1.35787	-1.79068
2	3	3	2	3	4	2	3	1	7	5	6	7	6	5	-0.407288	1.36722	0.273286	-0.392463	-2.00269	-1.14097
2	3	3	2	3	4	1	3	2	7	5	6	7	6	5	-0.407288	0.431828	1.25231	-1.02118	-0.713057	-1.14097
1	3	3	3	3	4	5	5	4	6	6	7	7	6	6	0.579893	0.431828	1.25231	-1.02118	0.576577	0.15844
1	3	3	3	3	4	6	5	5	4	5	5	5	6	5	-1.39447	-0.50356	-0.705737	0.864962	-0.0682398	0.808146
1	4	3	3	3	4	4	4	4	6	6	6	6	6	6	0.579893	0.431828	0.273286	0.236249	-0.0682398	0.15844
2	3	3	2	3	4	3	2	1	7	5	6	7	5	6	-0.407288	0.431828	1.25231	0.864962	0.576577	1.45785
2	3	3	2	3	4	2	4	4	7	7	7	7	7	7	1.56707	1.36722	1.25231	1.49367	1.22139	1.45785
2	3	3	2	3	4	3	2	2	5	6	7	5	5	6	-0.407288	0.431828	-0.705737	-1.02118	-1.35787	-0.491265
1	4	2	2	3	4	7	4	4	5	6	5	5	4	6	-0.407288	0.431828	-0.705737	0.864962	1.22139	0.15844
1	3	3	2	3	4	5	6	5	6	6	6	7	6	7	0.579893	0.431828	0.273286	0.864962	0.576577	0.808146
2	3	3	3	3	4	4	4	5	6	6	6	6	6	6	-0.407288	-0.50356	-0.705737	0.864962	1.22139	0.808146
2	3	3	2	3	4	1	3	2	7	5	6	7	6	5	-0.407288	0.431828	1.25231	-0.392463	-2.00269	-1.79068
1	3	3	2	3	4	4	3	3	4	5	5	6	7	4	-0.407288	0.431828	0.273286	-0.392463	-0.0682398	-0.491265
2	2	3	3	3	4	5	4	4	5	6	5	6	7	6	0.579893	0.431828	1.25231	-0.392463	-0.713057	0.808146
2	2	3	2	3	4	6	5	5	4	5	5	6	5	5	-0.407288	-0.50356	0.273286	-0.392463	1.22139	0.15844
2	3	3	5	3	4	3	5	3	5	6	7	7	6	5	-0.407288	0.431828	1.25231	-1.02118	0.576577	0.15844
1	2	3	2	3	4	5	4	4	6	7	6	7	6	7	-0.407288	0.431828	-0.705737	-0.392463	-2.00269	-0.491265
1	3	3	2	3	4	2	2	2	6	6	6	6	6	6	1.56707	1.36722	1.25231	0.236249	-0.0682398	0.15844
2	2	2	3	3	4	6	5	4	4	5	7	6	7	6	-0.407288	0.431828	0.273286	0.236249	-1.35787	-0.491265
2	3	3	2	3	4	3	2	1	5	6	7	7	6	5	-0.407288	1.36722	0.273286	-1.02118	-1.35787	-1.79068
2	4	2	2	3	4	6	4	4	5	5	6	6	6	7	-0.407288	1.36722	0.273286	-0.392463	-0.0682398	-0.491265
2	3	3	2	3	4	4	3	2	6	7	6	6	7	6	0.579893	-0.50356	0.273286	-1.02118	-0.0682398	-0.491265
1	2	3	1	3	4	5	3	3	7	6	6	7	7	7	0.579893	-0.50356	0.273286	0.864962	-1.35787	-1.14097
1	3	3	2	3	4	5	4	4	5	5	5	6	6	6	1.56707	1.36722	1.25231	0.236249	-0.0682398	0.15844
2	3	4	2	3	4	5	6	3	3	4	6	6	6	7	0.579893	-1.43895	0.273286	-0.392463	-0.713057	-1.14097
2	3	3	3	3	4	4	3	3	4	5	6	7	7	7	-0.407288	0.431828	0.273286	0.864962	-0.713057	0.15844
1	4	1	2	3	4	5	6	6	5	6	5	7	7	7	0.579893	1.36722	1.25231	-0.392463	0.576577	-0.491265
2	4	3	2	3	4	3	2	2	6	6	7	7	7	7	0.579893	-0.50356	1.25231	-1.02118	-0.713057	-0.491265
1	2	3	4	3	4	4	1	2	5	6	6	6	5	3	-1.39447	0.431828	1.25231	2.12239	-0.0682398	-0.491265
2	4	1	3	3	4	4	5	4	5	5	6	5	6	4	-0.407288	0.431828	-0.705737	1.49367	0.576577	1.45785
1	3	2	2	3	5	6	2	2	7	7	7	7	7	7	1.56707	1.36722	1.25231	-0.392463	-1.35787	-1.14097
2	2	3	2	3	5	3	2	3	4	5	4	6	5	5	-0.407288	0.431828	0.273286	-0.392463	-2.00269	-0.491265
1	2	3	1	3	5	6	3	2	5	5	4	6	4	4	-1.39447	-0.50356	-2.66378	0.864962	-0.713057	0.15844
2	2	3	2	3	5	4	5	3	4	5	5	6	5	5	-0.407288	0.431828	0.273286	-0.392463	-0.0682398	-1.14097
1	3	3	2	3	5	4	3	1	2	1	5	5	5	4	-1.39447	-0.50356	-0.705737	-0.392463	-0.0682398	-0.491265
2	3	3	2	3	5	6	3	2	3	5	5	5	5	6	-2.38165	-0.50356	-1.68476	-1.64989	0.576577	-0.491265
1	2	2	3	3	5	4	4	3	3	4	4	5	5	4	-1.39447	-0.50356	-0.705737	0.236249	-0.0682398	-1.14097
1	2	3	1	3	5	6	6	6	5	5	6	5	5	4	-1.39447	-1.43895	-1.68476	0.236249	0.576577	0.15844
2	4	3	2	3	5	6	2	3	5	6	6	7	6	6	-1.39447	-2.37434	-2.66378	-1.02118	-0.713057	-0.491265
2	2	2	2	3	5	3	2	1	7	6	6	5	6	6	-0.407288	0.431828	-0.705737	-0.392463	0.576577	0.808146
2	3	3	3	3	5	5	3	1	5	5	6	6	7	6	-0.407288	1.36722	0.273286	-0.392463	-2.00269	0.808146
1	3	3	2	3	5	5	4	5	6	5	6	6	5	5	-0.407288	0.431828	-0.705737	0.236249	1.22139	0.15844
1	3	4	3	3	5	5	3	2	6	6	6	6	6	6	0.579893	1.36722	0.273286	1.49367	1.86621	1.45785
1	4	1	3	3	5	4	5	2	5	4	6	6	6	6	-1.39447	-0.50356	-0.705737	0.236249	0.576577	0.15844
1	4	3	2	3	5	4	3	1	6	6	6	6	6	6	-0.407288	-0.50356	-0.705737	-0.392463	-0.713057	0.15844
1	4	3	3	3	5	4	3	3	4	4	4	6	4	4	-1.39447	-1.43895	-1.68476	-1.64989	-2.00269	0.808146
2	3	3	2	3	5	6	6	5	4	4	4	6	5	5	-0.407288	-0.50356	0.273286	-1.02118	-0.0682398	-0.491265
1	2	3	2	3	5	6	5	4	5	4	5	5	4	4	-0.407288	-1.43895	-1.68476	-0.392463	-0.713057	-0.491265
2	3	3	3	3	5	6	3	1	5	4	6	6	5	4	-1.39447	-0.50356	0.273286	-0.392463	-0.0682398	-0.491265
2	3	3	3	3	5	3	1	1	4	5	5	7	7	6	-0.407288	0.431828	0.273286	-1.02118	-0.0682398	-1.14097
2	2	3	2	3	5	5	3	2	5	5	6	5	6	5	-0.407288	0.431828	0.273286	2.12239	1.22139	2.10756
2	3	4	2	3	5	3	1	3	4	3	6	6	4	5	-1.39447	0.431828	-0.705737	-1.02118	-0.713057	-1.79068
2	2	3	2	3	5	5	6	4	3	4	5	5	4	4	-1.39447	-1.43895	-1.68476	1.49367	-0.0682398	-0.491265
2	3	2	2	3	5	3	2	2	5	5	6	7	6	7	0.579893	1.36722	1.25231	-0.392463	-1.35787	-0.491265
2	2	3	2	3	5	7	3	3	4	6	6	6	6	6	-1.39447	0.431828	-1.68476	-1.02118	-0.713057	-1.14097
1	3	3	3	3	5	3	2	2	6	5	5	6	6	6	0.579893	1.36722	0.273286	0.236249	0.576577	0.15844
1	3	3	3	3	5	3	3	2	5	6	6	6	7	7	0.579893	0.431828	1.25231	0.236249	0.576577	0.15844
1	3	3	3	3	5	4	2	2	5	6	7	6	4	5	0.579893	-0.50356	0.273286	-1.02118	-0.0682398	-0.491265
2	4	3	3	3	5	5	4	4	6	6	6	6	6	6	-0.407288	-0.50356	0.273286	0.864962	0.576577	0.808146
1	4	3	2	3	5	3	2	2	6	5	6	7	6	5	0.579893	0.431828	0.273286	-1.02118	-1.35787	-1.14097
2	3	3	2	3	5	2	3	3	6	5	5	7	6	6	0.579893	-0.50356	-0.705737	-1.02118	-1.35787	-0.491265
1	3	3	3	3	5	6	5	3	4	3	6	6	4	6	0.579893	-1.43895	0.273286	0.236249	1.22139	-0.491265
1	3	3	3	3	5	4	3	3	6	7	6	7	7	7	1.56707	1.36722	1.25231	-1.02118	0.576577	-0.491265
1	2	3	4	3	5	6	5	4	6	5	4	5	4	3	0.579893	-0.50356	-1.68476	-1.02118	-0.713057	0.15844
2	3	2	2	3	6	5	3	3	5	5	5	6	6	6	0.579893	0.431828	0.273286	0.864962	0.576577	0.808146
2	4	3	3	3	6	2	2	2	6	6	6	6	6	6	0.579893	0.431828	0.273286	1.49367	1.22139	1.45785
1	4	3	3	3	6	6	6	5	5	4	4	6	6	5	-1.39447	-1.43895	-0.705737	0.236249	0.576577	-0.491265
2	3	3	3	3	6	5	3	2	7	6	6	7	6	6	0.579893	-2.37434	1.25231	0.236249	1.22139	0.15844
1	3	4	3	3	6	5	4	5	5	4	4	4	4	5	-2.38165	-2.37434	-1.68476	0.864962	0.576577	0.15844
2	3	2	2	3	6	4	3	3	5	5	5	6	6	6	0.579893	0.431828	0.273286	-1.02118	-1.35787	-1.14097
1	4	3	2	3	6	6	5	4	5	5	5	5	5	5	-0.407288	-1.43895	-1.68476	0.236249	0.576577	-0.491265
1	4	3	2	3	6	4	4	4	6	6	6	6	6	6	0.579893	0.431828	0.273286	0.236249	-0.0682398	0.15844
2	2	3	2	3	6	5	6	3	3	4	4	4	3	4	0.579893	0.431828	0.273286	-0.392463	-0.0682398	-0.491265
1	2	2	1	3	6	7	6	1	4	4	4	6	5	4	-1.39447	-1.43895	-1.68476	-1.64989	-0.0682398	-1.79068
1	3	3	2	3	6	7	3	2	4	5	4	6	4	5	-1.39447	-2.37434	-1.68476	0.236249	-1.35787	-0.491265
1	2	1	2	3	6	2	4	4	6	6	6	6	6	4	0.579893	0.431828	0.273286	0.864962	1.22139	-0.491265
2	4	2	5	3	6	6	4	2	4	6	6	6	6	6	-1.39447	-1.43895	0.273286	-1.02118	-0.713057	-0.491265
2	2	3	2	3	6	7	7	7	5	5	6	6	6	6	-1.39447	-0.50356	-0.705737	0.864962	-1.35787	0.15844
2	4	2	2	4	6	5	4	3	4	4	4	5	4	5	-1.39447	-0.50356	-1.68476	0.236249	-0.713057	0.808146
2	3	3	2	4	6	7	7	4	4	4	5	5	5	6	-1.39447	-1.43895	-1.68476	0.864962	-0.713057	-0.491265
2	3	3	2	4	6	4	3	4	4	4	4	4	4	4	-1.39447	-1.43895	-2.66378	-0.392463	-0.713057	0.15844
1	3	3	2	4	6	5	5	4	5	5	6	6	6	6	-1.39447	-0.50356	-0.705737	0.864962	-0.0682398	-0.491265
2	3	3	2	4	2	2	2	2	6	6	6	6	6	6	0.579893	0.431828	0.273286	-0.392463	-0.713057	-0.491265
1	3	3	3	4	2	5	7	5	6	6	5	6	5	3	-2.38165	-0.50356	0.273286	-0.392463	0.576577	2.10756
2	3	3	3	4	2	6	5	4	6	5	4	6	5	3	-0.407288	-0.50356	-1.68476	1.49367	0.576577	1.45785
2	3	4	3	4	2	6	3	6	3	5	4	6	4	5	-0.407288	-1.43895	-0.705737	0.236249	1.86621	0.808146
1	3	3	3	4	2	5	4	3	5	6	5	6	7	6	0.579893	0.431828	-0.705737	-0.392463	-0.0682398	-0.491265
2	3	3	2	4	2	5	4	2	5	6	6	7	7	6	0.579893	0.431828	0.273286	-1.02118	-0.0682398	-1.14097
1	3	3	2	4	2	2	1	1	6	7	7	6	7	6	-0.407288	0.431828	-0.705737	-1.64989	-1.35787	-1.79068
2	3	3	3	4	2	2	2	1	7	6	7	7	7	7	1.56707	1.36722	1.25231	1.49367	1.86621	1.45785
1	3	3	3	4	2	3	2	3	7	6	6	7	7	7	0.579893	1.36722	0.273286	1.49367	0.576577	0.15844
1	3	3	2	4	2	4	2	2	5	6	4	6	7	5	-1.39447	-1.43895	-0.705737	1.49367	1.22139	0.808146
2	3	4	3	4	2	3	2	2	6	7	7	7	7	7	0.579893	1.36722	1.25231	1.49367	0.576577	0.808146
1	2	3	2	4	2	2	2	2	5	5	5	6	6	6	0.579893	0.431828	0.273286	-1.02118	-1.35787	-0.491265
1	3	3	2	4	2	3	4	3	5	7	6	6	7	6	0.579893	-0.50356	1.25231	-1.02118	-0.713057	0.15844
1	3	3	3	4	2	4	4	3	4	5	5	5	6	5	-0.407288	-1.43895	-1.68476	-0.392463	0.576577	0.808146
1	3	3	3	4	2	6	6	5	6	7	7	7	7	6	1.56707	0.431828	1.25231	-0.392463	0.576577	0.808146
2	3	4	3	4	2	1	1	1	6	7	7	7	7	7	1.56707	0.431828	1.25231	-1.64989	-0.0682398	-1.14097
1	3	3	2	4	2	6	5	6	6	5	5	7	6	6	0.579893	0.431828	0.273286	-1.02118	1.22139	1.45785
2	3	4	5	4	2	6	6	6	3	3	5	6	5	4	0.579893	0.431828	0.273286	1.49367	1.22139	1.45785
2	2	4	3	4	2	7	7	7	1	6	6	4	4	4	-4.35601	-4.24511	-4.62183	0.236249	1.86621	2.10756
2	3	3	2	4	2	5	4	4	6	6	6	5	5	5	0.579893	0.431828	0.273286	0.236249	-0.0682398	0.15844
1	4	3	2	4	2	7	6	6	6	6	6	7	7	7	0.579893	0.431828	0.273286	0.236249	-0.713057	0.808146
1	4	3	2	4	2	3	2	1	6	7	6	7	7	7	1.56707	0.431828	0.273286	-1.02118	-0.713057	-1.79068
1	3	3	3	4	2	5	3	3	5	6	7	6	5	6	-0.407288	0.431828	-0.705737	0.864962	1.22139	1.45785
2	3	4	3	4	2	4	5	4	6	7	7	7	7	6	0.579893	0.431828	1.25231	-0.392463	-1.35787	-0.491265
2	3	3	2	4	2	4	3	2	5	6	5	7	6	7	1.56707	0.431828	-0.705737	-1.02118	-0.0682398	-0.491265
2	4	3	2	4	2	1	1	2	7	7	6	7	6	6	1.56707	1.36722	0.273286	-1.64989	-1.35787	-1.79068
1	3	3	2	4	2	4	2	3	3	6	5	5	6	7	0.579893	1.36722	0.273286	0.236249	-1.35787	-0.491265
2	3	3	2	4	2	3	2	1	5	6	5	7	6	7	0.579893	1.36722	-0.705737	-1.02118	-2.00269	-0.491265
1	4	3	2	4	2	3	2	2	6	6	7	7	6	6	0.579893	0.431828	1.25231	-1.02118	-0.713057	-1.14097
2	3	3	2	4	2	5	6	5	7	6	6	6	7	6	0.579893	1.36722	0.273286	1.49367	0.576577	1.45785
2	3	3	3	4	3	6	7	6	7	6	7	6	7	6	1.56707	0.431828	1.25231	-0.392463	-1.35787	1.45785
1	3	3	3	4	3	5	7	6	4	7	5	7	6	5	-1.39447	-1.43895	1.25231	0.236249	1.86621	1.45785
1	4	3	2	4	3	2	2	2	5	5	6	6	6	5	-0.407288	0.431828	0.273286	-1.02118	-0.713057	-1.14097
1	3	3	2	4	3	4	2	3	5	6	6	6	7	6	0.579893	-0.50356	0.273286	-1.02118	0.576577	0.15844
2	3	3	2	4	3	2	2	3	5	5	6	6	6	5	-0.407288	-0.50356	0.273286	-0.392463	-0.713057	-0.491265
2	3	3	3	4	3	4	1	1	4	4	5	7	7	7	0.579893	0.431828	1.25231	-1.02118	-1.35787	-0.491265
1	3	3	2	4	3	5	4	4	4	5	6	5	6	6	-1.39447	-2.37434	-0.705737	-0.392463	-1.35787	0.15844
2	3	3	2	4	3	6	5	5	4	5	4	6	6	5	-0.407288	0.431828	-0.705737	0.236249	-0.713057	0.808146
1	3	3	2	4	3	4	4	4	4	4	5	7	6	6	-1.39447	-1.43895	-0.705737	-1.02118	-0.0682398	-0.491265
2	3	3	2	4	3	5	4	5	5	6	6	6	6	6	-1.39447	-0.50356	-0.705737	0.864962	0.576577	1.45785
1	3	3	2	4	3	4	3	3	6	7	6	6	5	6	-0.407288	0.431828	-0.705737	0.864962	1.22139	1.45785
2	3	3	2	4	3	5	4	4	6	6	6	6	6	7	0.579893	0.431828	0.273286	-1.02118	0.576577	-0.491265
2	3	3	2	4	3	5	4	3	6	5	7	7	6	6	0.579893	0.431828	1.25231	-1.02118	0.576577	0.15844
2	3	3	2	4	3	3	2	2	5	6	5	5	6	6	-0.407288	0.431828	-0.705737	-1.02118	-0.713057	-1.14097
2	3	3	3	4	3	1	1	1	6	7	6	6	7	6	0.579893	0.431828	1.25231	-1.64989	-1.35787	-1.79068
1	3	3	2	4	3	6	3	3	6	4	4	6	7	7	0.579893	0.431828	0.273286	-1.02118	-1.35787	0.15844
1	2	3	3	4	3	4	5	3	6	5	6	6	5	5	-1.39447	-0.50356	0.273286	0.236249	-0.713057	-0.491265
2	3	3	2	4	3	2	1	1	6	7	7	7	6	6	-0.407288	-0.50356	0.273286	-1.02118	-1.35787	-1.14097
2	3	3	3	4	3	2	2	2	6	6	6	6	5	6	0.579893	0.431828	0.273286	-0.392463	-0.713057	-0.491265
1	3	3	2	4	3	4	2	2	5	6	6	7	7	7	0.579893	0.431828	0.273286	0.236249	-0.713057	-1.14097
1	3	3	3	4	3	6	6	4	5	5	5	7	7	7	0.579893	0.431828	0.273286	-0.392463	0.576577	-0.491265
2	3	4	2	4	3	4	5	4	6	5	5	7	7	7	1.56707	1.36722	1.25231	-1.02118	1.22139	-1.14097
2	4	3	2	4	3	3	3	3	6	5	5	6	6	6	1.56707	1.36722	1.25231	0.864962	0.576577	-1.79068
2	3	3	3	4	3	3	2	2	5	5	6	7	7	6	0.579893	0.431828	1.25231	-0.392463	0.576577	0.15844
1	3	3	3	4	3	3	2	1	6	7	7	6	7	6	0.579893	-0.50356	1.25231	0.236249	0.576577	0.15844
1	3	2	2	4	3	3	3	2	6	7	7	7	6	7	-1.39447	-0.50356	-0.705737	-1.02118	-0.713057	-1.14097
1	2	3	3	4	3	7	6	4	6	5	5	5	6	5	-0.407288	-1.43895	-1.68476	1.49367	0.576577	1.45785
1	3	3	3	4	3	1	2	2	6	7	7	6	6	7	0.579893	1.36722	1.25231	-1.02118	-1.35787	-0.491265
1	3	3	2	4	3	5	5	6	5	5	6	5	5	4	-0.407288	1.36722	0.273286	0.864962	1.22139	0.808146
1	3	3	2	4	3	3	3	2	6	6	7	7	7	7	-0.407288	-0.50356	0.273286	-0.392463	0.576577	-0.491265
2	3	4	2	4	3	6	3	2	7	6	7	7	7	7	1.56707	0.431828	1.25231	0.864962	1.22139	0.808146
2	3	3	2	4	3	2	2	2	6	7	6	7	7	7	0.579893	1.36722	0.273286	-1.02118	-1.35787	-0.491265
2	3	3	2	4	3	2	1	1	6	6	7	7	6	7	1.56707	0.431828	0.273286	-0.392463	-0.713057	-1.14097
2	3	3	2	4	3	3	2	2	4	4	5	6	6	6	-0.407288	-0.50356	-0.705737	0.864962	-0.0682398	0.808146
2	3	4	2	4	3	7	7	6	7	7	6	7	6	6	1.56707	0.431828	1.25231	-0.392463	0.576577	-0.491265
1	2	3	2	4	4	7	6	5	7	6	7	7	6	6	1.56707	0.431828	0.273286	0.864962	0.576577	0.15844
1	3	3	3	4	4	1	1	1	6	6	5	7	6	6	-0.407288	-1.43895	-0.705737	-1.02118	-2.00269	-1.79068
1	2	3	2	4	4	5	5	3	4	4	5	6	5	5	-1.39447	-0.50356	0.273286	0.864962	1.22139	0.808146
1	3	3	2	4	4	2	2	1	6	7	5	7	6	5	1.56707	0.431828	-0.705737	-1.64989	-1.35787	-1.79068
2	3	3	2	4	4	1	2	1	7	6	5	7	6	5	1.56707	-0.50356	0.273286	-1.02118	-1.35787	-1.79068
1	3	3	2	4	4	2	3	2	6	5	7	7	6	5	1.56707	-0.50356	0.273286	-1.02118	-0.713057	-1.14097
1	3	3	2	4	4	3	2	2	7	6	7	7	6	6	1.56707	0.431828	1.25231	-1.02118	-0.713057	-1.14097
1	3	4	3	4	4	6	4	3	6	5	6	6	5	5	-0.407288	0.431828	-0.705737	0.864962	1.22139	0.808146
2	3	3	3	4	4	6	3	3	6	4	6	6	7	7	0.579893	0.431828	-0.705737	0.236249	0.576577	-0.491265
1	3	3	3	4	4	5	4	3	4	5	5	6	5	6	-1.39447	-0.50356	-0.705737	-1.02118	-0.0682398	-0.491265
2	3	3	2	4	4	2	1	1	6	5	6	7	6	6	-0.407288	0.431828	0.273286	-1.64989	-1.35787	-0.491265
2	3	3	2	4	4	2	1	1	6	6	7	6	5	5	0.579893	0.431828	-0.705737	-1.02118	-1.35787	-0.491265
1	3	3	2	4	4	6	4	4	4	4	4	5	5	5	-1.39447	-0.50356	-1.68476	0.236249	-0.0682398	0.15844
2	3	3	3	4	4	6	4	4	4	5	5	7	7	7	0.579893	0.431828	0.273286	0.236249	-0.713057	-0.491265
1	3	3	2	4	4	2	2	1	6	5	6	7	6	5	-0.407288	0.431828	1.25231	-1.02118	-2.00269	-1.79068
1	4	3	2	4	4	5	4	4	7	6	6	5	5	4	-0.407288	-0.50356	-0.705737	-0.392463	-0.0682398	-0.491265
2	3	3	2	4	4	4	5	5	4	4	5	4	5	5	-1.39447	-1.43895	-1.68476	0.236249	0.576577	0.808146
2	3	3	3	4	4	7	6	6	6	6	7	6	7	7	0.579893	1.36722	0.273286	-0.392463	0.576577	-0.491265
1	3	3	3	4	4	2	1	2	7	6	7	6	6	7	0.579893	1.36722	1.25231	0.236249	1.22139	0.808146
2	2	3	2	4	4	4	4	4	6	6	6	7	7	7	0.579893	0.431828	0.273286	-1.02118	-1.35787	-1.14097
2	2	3	1	4	4	5	3	3	5	5	5	5	5	5	-0.407288	-0.50356	-0.705737	0.864962	0.576577	0.15844
1	3	3	2	4	4	2	2	1	6	7	5	7	6	5	0.579893	1.36722	0.273286	-1.02118	-2.00269	-1.14097
1	3	3	3	4	4	2	3	2	6	7	7	6	7	6	1.56707	0.431828	1.25231	1.49367	1.22139	0.808146
1	3	3	3	4	4	2	1	1	7	7	7	7	7	7	1.56707	0.431828	1.25231	-0.392463	1.22139	-0.491265
1	4	3	3	4	4	4	4	4	5	5	5	6	6	5	-1.39447	-0.50356	-0.705737	0.864962	0.576577	0.808146
1	3	3	3	4	4	3	5	5	5	6	6	6	6	7	0.579893	-0.50356	1.25231	-1.02118	0.576577	-0.491265
2	3	3	2	4	4	2	2	1	3	4	4	6	6	5	-1.39447	-2.37434	-0.705737	-1.64989	-0.713057	-0.491265
1	4	3	2	4	4	2	1	2	6	6	7	6	6	7	0.579893	1.36722	0.273286	0.236249	0.576577	0.15844
1	4	4	3	4	4	6	3	2	5	6	6	7	6	6	-1.39447	-1.43895	0.273286	-1.02118	-1.35787	-1.14097
2	3	3	3	4	4	2	1	2	6	6	7	6	7	6	0.579893	1.36722	0.273286	-0.392463	-1.35787	-0.491265
2	3	3	3	4	4	4	2	2	5	7	6	6	7	7	0.579893	0.431828	1.25231	-0.392463	-0.713057	-1.14097
2	3	3	2	4	4	7	6	6	5	6	5	7	6	7	0.579893	1.36722	1.25231	1.49367	0.576577	0.15844
1	3	3	3	4	4	4	3	2	6	5	6	7	6	7	-0.407288	0.431828	1.25231	0.236249	-0.0682398	-0.491265
1	3	3	2	4	4	2	1	1	6	7	7	6	7	6	-0.407288	0.431828	-0.705737	-1.64989	-2.00269	-1.79068
2	3	3	3	4	4	4	3	3	5	5	6	7	7	7	-0.407288	-0.50356	0.273286	-0.392463	1.22139	-0.491265
1	3	3	2	4	4	4	2	1	6	6	5	7	6	6	0.579893	1.36722	1.25231	0.864962	0.576577	0.15844
1	3	3	2	4	4	6	3	3	5	5	5	7	6	6	-0.407288	-0.50356	0.273286	1.49367	0.576577	0.15844
2	3	4	3	4	4	7	6	5	6	5	7	6	5	6	-1.39447	-0.50356	-1.68476	1.49367	0.576577	-0.491265
2	3	3	3	4	4	2	2	1	4	5	6	7	7	6	-0.407288	0.431828	1.25231	-1.64989	-1.35787	-1.14097
1	3	3	2	4	4	6	4	3	6	7	6	6	5	6	0.579893	1.36722	0.273286	0.236249	1.22139	-0.491265
1	3	3	3	4	4	5	4	4	6	6	5	7	7	7	-0.407288	-1.43895	-0.705737	0.864962	-0.713057	0.15844
2	3	4	2	4	4	3	3	3	5	6	6	6	5	6	0.579893	0.431828	0.273286	-1.02118	-1.35787	-1.14097
2	2	3	2	4	4	5	3	3	4	4	5	6	6	6	-1.39447	-1.43895	-1.68476	-1.02118	-0.0682398	-1.14097
1	3	3	3	4	4	7	5	4	5	6	6	5	5	4	-0.407288	-0.50356	0.273286	-1.02118	0.576577	1.45785
2	3	3	2	4	4	3	3	2	5	5	5	6	6	6	-0.407288	0.431828	0.273286	-1.02118	-1.35787	-1.14097
1	3	3	4	4	4	7	4	4	6	6	6	5	4	4	0.579893	-0.50356	-1.68476	-1.02118	0.576577	0.15844
2	3	3	2	4	4	7	5	3	4	4	4	7	7	7	0.579893	1.36722	0.273286	2.12239	0.576577	0.15844
1	3	3	2	4	4	6	7	6	6	7	7	7	6	6	0.579893	0.431828	0.273286	-1.02118	0.576577	-0.491265
2	3	4	3	4	4	6	6	7	6	5	7	7	7	7	0.579893	-0.50356	1.25231	0.864962	0.576577	1.45785
1	3	3	2	4	4	4	6	5	4	6	5	4	5	5	-1.39447	0.431828	-0.705737	1.49367	0.576577	0.15844
1	3	3	2	4	4	6	5	5	6	4	5	5	5	6	0.579893	-0.50356	0.273286	1.49367	0.576577	1.45785
2	2	3	2	4	4	1	7	7	2	4	4	6	6	6	-0.407288	-0.50356	-0.705737	-0.392463	-0.0682398	0.15844
1	3	2	4	4	4	6	6	6	5	6	6	6	5	6	-0.407288	-1.43895	-0.705737	0.864962	1.22139	1.45785
2	3	4	2	4	4	6	5	5	6	5	5	6	5	5	0.579893	1.36722	0.273286	-0.392463	-1.35787	-1.14097
1	3	3	2	4	4	4	4	2	4	4	5	6	4	6	0.579893	-0.50356	1.25231	-0.392463	-0.713057	-1.14097
2	3	3	3	4	4	2	1	1	6	6	7	7	6	7	0.579893	1.36722	0.273286	-1.02118	-0.713057	-1.14097
2	3	3	2	4	4	1	3	2	6	7	5	7	6	5	1.56707	0.431828	-0.705737	-1.64989	-0.713057	-1.14097
2	2	3	2	4	4	5	4	6	5	7	6	7	5	3	-0.407288	-1.43895	0.273286	-0.392463	1.22139	0.808146
2	3	3	3	4	4	3	2	2	7	6	7	7	7	7	1.56707	1.36722	1.25231	-1.64989	-0.713057	-1.14097
2	3	3	2	4	4	5	5	5	6	6	6	7	6	7	0.579893	1.36722	1.25231	-1.02118	1.22139	0.15844
1	3	3	3	4	4	6	5	5	7	6	7	7	7	7	1.56707	0.431828	1.25231	-0.392463	0.576577	-0.491265
1	3	3	2	4	4	3	3	2	6	6	6	7	5	6	-0.407288	0.431828	0.273286	0.864962	0.576577	1.45785
1	3	3	3	4	4	3	2	2	6	7	6	7	6	6	0.579893	-0.50356	0.273286	-1.02118	-0.713057	-1.14097
2	3	3	2	4	4	5	5	6	4	5	5	7	6	6	-0.407288	0.431828	-0.705737	0.236249	0.576577	0.808146
1	3	3	3	4	5	4	5	6	4	7	6	4	6	7	-1.39447	0.431828	-0.705737	1.49367	1.86621	0.15844
1	3	3	2	4	5	6	5	4	5	4	6	6	6	5	-1.39447	-0.50356	-0.705737	0.864962	-0.0682398	-0.491265
1	2	3	2	4	5	4	2	1	5	6	6	7	7	7	-0.407288	0.431828	0.273286	-1.02118	-0.0682398	-1.14097
1	3	3	2	4	5	3	2	2	6	6	7	7	5	5	-0.407288	0.431828	1.25231	-1.02118	-0.713057	-1.14097
1	3	3	2	4	5	4	4	3	5	6	6	7	7	7	0.579893	0.431828	1.25231	-1.64989	-0.713057	-1.14097
1	3	3	2	4	5	4	3	3	5	4	5	6	5	5	-0.407288	0.431828	0.273286	0.864962	-0.0682398	-0.491265
1	3	3	3	4	5	6	2	3	6	5	5	6	7	6	-0.407288	-0.50356	0.273286	-1.02118	-1.35787	-1.14097
2	4	2	2	4	5	6	5	7	5	6	5	5	4	6	-0.407288	-0.50356	0.273286	-1.02118	-1.35787	-0.491265
1	3	3	3	4	5	5	3	3	4	5	5	6	6	5	-1.39447	-0.50356	-0.705737	-0.392463	-1.35787	-1.14097
2	2	3	1	4	5	2	3	2	6	4	5	6	7	6	-0.407288	0.431828	0.273286	2.12239	0.576577	0.808146
2	3	3	2	4	5	4	3	2	6	5	6	6	6	7	-0.407288	0.431828	0.273286	-0.392463	-1.35787	-0.491265
1	3	3	2	4	5	7	3	2	4	5	6	7	6	5	-0.407288	0.431828	0.273286	-1.64989	1.22139	0.808146
2	3	3	3	4	5	1	2	2	7	7	6	7	7	6	0.579893	0.431828	1.25231	-1.02118	-0.713057	-1.79068
1	3	4	3	4	5	3	3	2	6	7	6	6	7	6	1.56707	1.36722	1.25231	-1.02118	-1.35787	-1.14097
1	4	3	3	4	5	5	3	2	6	5	6	7	5	6	0.579893	-0.50356	0.273286	-0.392463	-1.35787	0.15844
2	4	2	2	4	5	2	2	2	6	6	6	6	6	6	0.579893	0.431828	0.273286	-0.392463	-0.0682398	-0.491265
2	2	3	1	4	5	4	5	4	5	6	6	6	6	5	-0.407288	0.431828	-1.68476	-1.02118	1.22139	1.45785
2	2	3	1	4	5	6	5	5	6	5	5	6	6	5	0.579893	-0.50356	-0.705737	0.864962	1.22139	0.15844
1	3	3	2	4	5	5	6	6	7	6	6	7	6	6	0.579893	0.431828	1.25231	-1.02118	1.22139	-0.491265
1	3	4	2	4	5	3	3	3	6	5	6	6	7	5	-0.407288	0.431828	0.273286	-1.64989	0.576577	-1.14097
1	3	3	2	4	5	5	6	5	5	5	6	7	6	6	0.579893	1.36722	0.273286	-0.392463	-0.0682398	-1.14097
1	4	3	2	4	6	7	7	6	6	7	7	6	6	6	0.579893	-0.50356	-0.705737	0.864962	1.22139	0.808146
2	2	3	2	4	6	5	4	4	5	4	4	6	6	6	0.579893	0.431828	0.273286	0.864962	-0.713057	-0.491265
1	4	3	2	4	6	5	4	4	4	5	5	5	5	4	-1.39447	-1.43895	-0.705737	0.864962	-0.0682398	0.808146
1	4	2	2	4	6	3	3	3	7	6	6	7	6	6	0.579893	0.431828	0.273286	-1.64989	-2.00269	-1.79068
2	2	3	1	4	6	2	3	1	1	2	4	6	6	4	-1.39447	-0.50356	0.273286	0.864962	-1.35787	-1.14097
1	4	3	3	4	6	4	1	2	5	7	5	6	7	5	0.579893	0.431828	1.25231	1.49367	0.576577	1.45785
1	2	3	2	4	6	5	4	4	4	4	4	1	1	1	-1.39447	-1.43895	-1.68476	-1.64989	-0.0682398	-1.79068
2	3	4	2	4	6	4	3	5	5	6	5	6	6	7	-0.407288	-0.50356	0.273286	-0.392463	-0.0682398	0.15844
2	2	2	2	5	6	6	6	6	5	6	6	5	5	5	-0.407288	-1.43895	-1.68476	1.49367	0.576577	-0.491265
1	4	3	2	5	2	5	4	3	5	5	6	7	6	6	-0.407288	-1.43895	-0.705737	-0.392463	-0.713057	0.15844
2	3	5	2	5	2	6	3	3	6	7	7	7	7	7	0.579893	-1.43895	0.273286	-1.64989	-0.713057	-0.491265
1	3	3	3	5	2	4	2	2	5	6	6	7	7	7	1.56707	0.431828	1.25231	-1.02118	-0.713057	-1.79068
2	3	3	2	5	2	2	2	2	6	6	6	6	6	6	-0.407288	0.431828	0.273286	-1.02118	1.22139	-1.14097
1	3	3	3	5	2	6	5	6	6	5	4	4	5	6	-0.407288	0.431828	1.25231	0.864962	1.22139	0.808146
1	3	4	2	5	2	5	4	3	5	6	6	6	7	7	-0.407288	0.431828	0.273286	-0.392463	1.22139	0.808146
1	3	3	3	5	2	5	4	3	6	6	5	6	6	6	-0.407288	-0.50356	-0.705737	0.236249	-0.713057	-1.14097
2	4	3	3	5	2	5	5	5	7	6	6	7	7	6	1.56707	0.431828	0.273286	-0.392463	-0.713057	-1.14097
2	3	3	3	5	2	6	3	2	6	6	6	7	7	7	0.579893	0.431828	1.25231	-0.392463	-0.713057	-0.491265
2	2	3	1	5	2	4	5	4	6	4	6	5	4	2	0.579893	-0.50356	0.273286	1.49367	0.576577	1.45785
2	3	3	2	5	2	6	6	6	5	6	6	6	5	4	-0.407288	0.431828	0.273286	0.864962	1.22139	-0.491265
1	3	3	2	5	2	2	2	1	6	6	5	7	7	7	0.579893	-0.50356	0.273286	-1.64989	-2.00269	-1.79068
1	4	3	3	5	3	3	5	4	4	5	4	4	5	3	0.579893	-0.50356	-1.68476	0.864962	-0.0682398	0.15844
2	3	3	2	5	3	3	2	2	4	4	4	6	4	5	-0.407288	-1.43895	-0.705737	-1.02118	0.576577	-0.491265
2	3	3	2	5	3	2	1	1	4	5	6	6	7	6	-0.407288	-0.50356	0.273286	-1.02118	-1.35787	-0.491265
2	2	4	2	5	3	5	6	1	6	5	3	5	6	5	0.579893	-0.50356	-1.68476	1.49367	-1.35787	-1.79068
1	3	3	2	5	3	3	2	2	6	5	5	6	5	6	-0.407288	-0.50356	0.273286	-1.02118	-0.713057	-0.491265
1	4	4	2	5	3	6	7	6	3	3	2	5	4	4	-2.38165	-2.37434	-1.68476	-1.02118	-1.35787	-0.491265
2	4	3	2	5	3	5	4	5	6	5	5	6	6	6	-0.407288	0.431828	0.273286	-0.392463	-1.35787	-1.14097
2	4	2	2	5	3	3	3	3	5	5	5	5	5	5	-0.407288	-0.50356	-0.705737	0.236249	-0.713057	-0.491265
1	4	1	5	5	3	2	2	1	3	3	4	7	6	7	0.579893	0.431828	1.25231	-0.392463	-0.0682398	0.15844
2	3	3	2	5	3	7	5	5	3	3	5	7	7	4	-0.407288	-0.50356	-2.66378	-1.02118	-0.713057	-1.79068
2	3	3	2	5	3	5	4	5	4	4	3	6	5	6	-1.39447	-1.43895	-0.705737	-0.392463	-1.35787	0.15844
2	2	3	2	5	3	3	3	3	6	6	6	7	7	7	0.579893	0.431828	0.273286	-0.392463	-0.713057	-0.491265
2	3	3	3	5	3	6	5	6	4	6	7	7	6	6	0.579893	1.36722	1.25231	1.49367	0.576577	2.10756
2	3	2	2	5	3	4	5	4	4	5	4	7	6	6	1.56707	1.36722	1.25231	0.864962	0.576577	0.15844
1	4	3	2	5	3	5	4	4	7	6	6	7	7	7	0.579893	0.431828	1.25231	-0.392463	-0.713057	-1.14097
2	3	2	3	5	3	4	1	1	6	7	7	7	6	7	1.56707	0.431828	1.25231	2.12239	1.22139	2.10756
1	3	3	2	5	3	4	4	5	5	5	4	4	4	5	-0.407288	-0.50356	-1.68476	0.236249	0.576577	0.808146
1	3	3	3	5	3	2	3	2	6	6	7	7	6	7	0.579893	0.431828	0.273286	1.49367	1.86621	1.45785
2	4	3	3	5	4	5	6	5	5	7	6	7	6	7	-0.407288	1.36722	-0.705737	2.12239	0.576577	2.10756
2	2	3	2	5	4	1	2	1	1	5	7	6	4	5	-1.39447	-0.50356	1.25231	1.49367	-1.35787	0.808146
2	4	3	2	5	4	6	4	4	4	4	4	6	6	6	-0.407288	-0.50356	-0.705737	0.236249	0.576577	0.15844
1	4	3	3	5	4	7	5	4	6	5	5	6	6	6	-0.407288	-1.43895	-0.705737	-1.02118	-1.35787	-1.14097
1	2	3	4	5	4	6	5	5	6	6	6	7	6	6	0.579893	0.431828	1.25231	-0.392463	0.576577	0.808146
1	2	3	4	5	4	6	5	5	6	7	7	7	7	7	0.579893	0.431828	0.273286	0.236249	0.576577	0.808146
1	3	3	2	5	4	6	4	3	6	5	6	7	6	6	-0.407288	0.431828	-0.705737	-1.02118	1.22139	0.808146
2	3	4	2	5	4	4	1	1	5	6	6	7	7	7	0.579893	1.36722	1.25231	-0.392463	-0.0682398	-1.14097
2	2	3	4	5	4	7	4	3	6	7	7	6	6	6	0.579893	0.431828	0.273286	-1.02118	-1.35787	0.15844
1	4	3	2	5	4	6	4	4	6	6	6	7	7	6	0.579893	0.431828	1.25231	0.236249	0.576577	1.45785
2	4	3	2	5	4	2	5	4	3	1	2	6	5	3	1.56707	-0.50356	-3.64281	0.864962	-0.713057	1.45785
1	4	3	3	5	4	5	6	5	6	7	7	7	7	5	0.579893	1.36722	0.273286	1.49367	1.22139	0.808146
1	4	3	3	5	4	5	5	5	6	6	6	6	6	6	0.579893	0.431828	0.273286	0.236249	-0.0682398	-0.491265
2	3	4	2	5	4	1	2	2	7	7	6	7	6	7	1.56707	0.431828	1.25231	-0.392463	1.22139	0.15844
1	3	4	2	5	4	4	2	2	6	7	7	7	6	7	0.579893	0.431828	0.273286	-1.02118	-0.0682398	-0.491265
1	2	4	2	5	4	6	7	5	7	6	6	6	7	6	0.579893	1.36722	-0.705737	1.49367	1.86621	1.45785
1	3	3	2	5	5	3	2	2	6	6	7	7	7	7	0.579893	1.36722	1.25231	0.864962	1.22139	0.808146
2	2	3	2	5	5	4	4	4	4	5	6	6	6	5	-1.39447	-1.43895	-0.705737	0.236249	0.576577	0.15844
2	3	3	2	5	5	2	1	1	5	7	7	7	7	7	0.579893	1.36722	1.25231	-1.02118	-0.0682398	-1.14097
2	3	3	2	5	5	4	5	3	5	5	6	6	6	7	-0.407288	0.431828	0.273286	0.864962	1.22139	1.45785
1	3	3	3	5	5	3	4	4	7	7	7	7	7	7	0.579893	0.431828	0.273286	1.49367	1.86621	1.45785
1	3	4	3	5	5	5	2	2	7	6	6	7	6	6	1.56707	1.36722	1.25231	-1.02118	1.22139	-1.14097
1	4	3	2	5	6	4	5	4	4	4	4	5	4	4	-1.39447	-1.43895	-1.68476	-0.392463	-0.713057	-0.491265
1	4	3	3	5	6	6	4	3	4	3	4	6	6	6	-1.39447	-2.37434	-1.68476	1.49367	-0.0682398	0.15844
1	4	3	5	5	6	3	4	4	4	4	4	4	4	4	-4.35601	-4.24511	-4.62183	0.864962	0.576577	-1.14097
